# Supplementary material for: A Qualitative Study Exploring Professional Perspectives of a Challenging Rehabilitation Environment for Geriatric Rehabilitation
Source: J Clin Med. 2023 Feb 3;12(3):1231. doi: 10.3390/jcm12031231 (PMC9918066; doi:10.3390/jcm12031231)
Supplement: Supplementary file 1 [file jcm-12-01231-s001.zip]

Archive with 1 entries (1 files):
- jcm-2106121-supplementary.pdf
